# Supplementary material for: Automated Coarse-Grained Mapping Algorithm for the Martini Force Field and Benchmarks for Membrane–Water Partitioning
Source: J Chem Theory Comput. 2021 Sep 2;17(9):5777–91. doi: 10.1021/acs.jctc.1c00322 (PMC8444346; doi:10.1021/acs.jctc.1c00322)
Supplement: Supplementary file 2 — ct1c00322_si_002.zip [file ct1c00322_si_002.zip]

Archive with 3 entries (3 files):
- cg_param.py
- fragment_DGs.dat
- readme.pdf
