# Supplementary material for: Automated Coarse-Grained Mapping Algorithm for the Martini Force Field and Benchmarks for Membrane–Water Partitioning
Source: J Chem Theory Comput. 2021 Sep 2;17(9):5777–91. doi: 10.1021/acs.jctc.1c00322 (PMC8444346; doi:10.1021/acs.jctc.1c00322)
Supplement: Supplementary file 3 — ct1c00322_si_003.zip [file ct1c00322_si_003.zip]

Archive with 129 entries (125 files):
- CG-itps/
- CG-itps/neutral/
- CG-itps/neutral/2,3,4,6-tetrachlorophenol.itp
- CG-itps/neutral/urea.itp
- CG-itps/neutral/dibutylsuccinate.itp
- CG-itps/neutral/tetrachlorocatechol.itp
- CG-itps/neutral/4-ethylphenol.itp
- CG-itps/neutral/p-xylene.itp
- CG-itps/neutral/4-methylphenol.itp
- CG-itps/neutral/2-butoxyethanol.itp
- CG-itps/neutral/hexabromobenzene.itp
- CG-itps/neutral/2,2',5,5'-tetrabromobiphenyl.itp
- CG-itps/neutral/N,N-dimethylaniline.itp
- CG-itps/neutral/tert-butanol.itp
- CG-itps/neutral/4-fluorophenol.itp
- CG-itps/neutral/amlodipine.itp
- CG-itps/neutral/diethylmalonate.itp
- CG-itps/neutral/butyramide.itp
- CG-itps/neutral/warfarin.itp
- CG-itps/neutral/4-bromophenol.itp
- CG-itps/neutral/4-n-butylphenol.itp
- CG-itps/neutral/clonidine.itp
- CG-itps/neutral/2,2',3,3',4,4'-hexachlorobiphenyl.itp
- CG-itps/neutral/quinoline.itp
- CG-itps/neutral/methyl-4-chloro-2-nitrobenzoate.itp
- CG-itps/neutral/1,4-dibromobenzene.itp
- CG-itps/neutral/1,2-dichlorobenzene.itp
- CG-itps/neutral/4-n-propylphenol.itp
- CG-itps/neutral/4-chloro-3-methylphenol.itp
- CG-itps/neutral/hexylamine.itp
- CG-itps/neutral/pfoa.itp
- CG-itps/neutral/cyclohexanol.itp
- CG-itps/neutral/ethyleneglycol.itp
- CG-itps/neutral/2,2',3,3',4,5,5',6-octachlorobiphenyl.itp
- CG-itps/neutral/nadolol.itp
- CG-itps/neutral/nicotine.itp
- CG-itps/neutral/4-chlorophenol.itp
- CG-itps/neutral/1,2,3,5-tetrachlorobenzene.itp
- CG-itps/neutral/4-phenylbutylamine.itp
- CG-itps/neutral/dibutylphthalate.itp
- CG-itps/neutral/aniline.itp
- CG-itps/neutral/2,4,6-trichlorobiphenyl.itp
- CG-itps/neutral/2,2',5,5'-tetrachlorobiphenyl.itp
- CG-itps/neutral/2,3,4,5,6-pentachlorobiphenyl.itp
- CG-itps/neutral/1-hexanol.itp
- CG-itps/neutral/1,2,4,5-tetrachlorobenzene.itp
- CG-itps/neutral/nitrobenzene.itp
- CG-itps/neutral/pfba.itp
- CG-itps/neutral/4-methyl-2,6-dinitrophenol.itp
- CG-itps/neutral/2,2',3,3',6,6'-hexachlorobiphenyl.itp
- CG-itps/neutral/2,4,6-tribromobiphenyl.itp
- CG-itps/neutral/dimethyl-2-amino-p-phthalate.itp
- CG-itps/neutral/2,3,4,5-tetrachlorobiphenyl.itp
- CG-itps/neutral/pentachlorobenzene.itp
- CG-itps/neutral/2,2',3,4,4',5,5'-heptachlorobiphenyl.itp
- CG-itps/neutral/2,2',3,3'-tetrachlorobiphenyl.itp
- CG-itps/neutral/2-nitrotoluene.itp
- CG-itps/neutral/1,3,5-tribromobenzene.itp
- CG-itps/neutral/2,4,5-trichlorobiphenyl.itp
- CG-itps/neutral/dihexylamine.itp
- CG-itps/neutral/chlorobenzene.itp
- CG-itps/neutral/octylamine.itp
- CG-itps/neutral/erythritol.itp
- CG-itps/neutral/2-allylphenol.itp
- CG-itps/neutral/1,2,3-trichlorobenzene.itp
- CG-itps/neutral/2,2',4,4',6,6'-hexabromobiphenyl.itp
- CG-itps/neutral/n-methyldodecylamine.itp
- CG-itps/neutral/4,4'-bichlorobiphenyl.itp
- CG-itps/neutral/methanol.itp
- CG-itps/neutral/benzylalcohol.itp
- CG-itps/neutral/glycerol.itp
- CG-itps/neutral/2,2',4,5'-tetrachlorobiphenyl.itp
- CG-itps/neutral/diethyladipate.itp
- CG-itps/neutral/4-iodophenol.itp
- CG-itps/neutral/2,4,5-trichloroaniline.itp
- CG-itps/neutral/5-phenylvalericacid.itp
- CG-itps/neutral/3-nitroaniline.itp
- CG-itps/neutral/decachlorobiphenyl.itp
- CG-itps/neutral/nnn-trihexylamine.itp
- CG-itps/neutral/octachloronaphthalene.itp
- CG-itps/neutral/n-hexane.itp
- CG-itps/neutral/4,4'-dibromobiphenyl.itp
- CG-itps/neutral/4-n-pentylphenol.itp
- CG-itps/neutral/propylacetate.itp
- CG-itps/neutral/hexachlorobenzene.itp
- CG-itps/neutral/3-pentanol.itp
- CG-itps/neutral/dodecylamine.itp
- CG-itps/neutral/n,n-dimethyl-1-dodecanamine.itp
- CG-itps/neutral/2,2',4,4',6,6'-hexachlorobiphenyl.itp
- CG-itps/aminoacid/
- CG-itps/aminoacid/phenylalanine.itp
- CG-itps/aminoacid/glycine.itp
- CG-itps/aminoacid/histidine.itp
- CG-itps/aminoacid/arginine.itp
- CG-itps/aminoacid/isoleucine.itp
- CG-itps/aminoacid/tryptophan.itp
- CG-itps/aminoacid/serine.itp
- CG-itps/aminoacid/glutamicacid.itp
- CG-itps/aminoacid/lysine.itp
- CG-itps/aminoacid/glutamine.itp
- CG-itps/aminoacid/cysteine.itp
- CG-itps/aminoacid/methionine.itp
- CG-itps/aminoacid/proline.itp
- CG-itps/aminoacid/tyrosine.itp
- CG-itps/aminoacid/asparagine.itp
- CG-itps/aminoacid/valine.itp
- CG-itps/aminoacid/leucine.itp
- CG-itps/aminoacid/threonine.itp
- CG-itps/aminoacid/asparticacid.itp
- CG-itps/aminoacid/alanine.itp
- CG-itps/charged/
- CG-itps/charged/c12so4_nosmarts.itp
- CG-itps/charged/c8so3_smarts.itp
- CG-itps/charged/c8so4_nosmarts.itp
- CG-itps/charged/c8so3_nosmarts.itp
- CG-itps/charged/c13so3_nosmarts.itp
- CG-itps/charged/c14so3_nosmarts.itp
- CG-itps/charged/c12so3_nosmarts.itp
- CG-itps/charged/c10so4_nosmarts.itp
- CG-itps/charged/c10so4_smarts.itp
- CG-itps/charged/c8so4_smarts.itp
- CG-itps/charged/c13so4_smarts.itp
- CG-itps/charged/c12so3_smarts.itp
- CG-itps/charged/c10so3_nosmarts.itp
- CG-itps/charged/c14so3_smarts.itp
- CG-itps/charged/c13so3_smarts.itp
- CG-itps/charged/c13so4_nosmarts.itp
- CG-itps/charged/c10so3_smarts.itp
- CG-itps/charged/c12so4_smarts.itp
