# Supplementary material for: Automated Coarse-Grained Mapping Algorithm for the Martini Force Field and Benchmarks for Membrane–Water Partitioning
Source: J Chem Theory Comput. 2021 Sep 2;17(9):5777–91. doi: 10.1021/acs.jctc.1c00322 (PMC8444346; doi:10.1021/acs.jctc.1c00322)
Supplement: Supplementary file 3 — ct1c00322_si_003.zip [file ct1c00322_si_003.zip › CG-itps/neutral/hexabromobenzene.itp]

[moleculetype]
mol    2

[atoms]
    1  SC1    1  MOL  CG1    1     0.000    45.000;c1cc(Br)c(Br)cc1
    2  SC1    1  MOL  CG2    2     0.000    45.000;c1cc(Br)c(Br)cc1
    3  SC1    1  MOL  CG3    3     0.000    45.000;c1cc(Br)c(Br)cc1

[bonds]

#ifdef min
    1  2    1     0.462 5000000.0
    1  3    1     0.462 5000000.0
    2  3    1     0.462 5000000.0

#else
[constraints]
    1  2    1     0.462
    1  3    1     0.462
    2  3    1     0.462
#endif
