# Supplementary material for: Automated Coarse-Grained Mapping Algorithm for the Martini Force Field and Benchmarks for Membrane–Water Partitioning
Source: J Chem Theory Comput. 2021 Sep 2;17(9):5777–91. doi: 10.1021/acs.jctc.1c00322 (PMC8444346; doi:10.1021/acs.jctc.1c00322)
Supplement: Supplementary file 3 — ct1c00322_si_003.zip [file ct1c00322_si_003.zip › CG-itps/neutral/amlodipine.itp]

[moleculetype]
mol    2

[atoms]
    1  SC4    1  MOL  CG1    1     0.000    45.000;c1ccc(Cl)cc1
    2  SP1    1  MOL  CG2    2     0.000    45.000;CNCC
    3   P3    1  MOL  CG3    3     0.000    72.000;CO
    4   P1    1  MOL  CG4    4     0.000    72.000;CCN
    5   P1    1  MOL  CG5    5     0.000    72.000;CCO
    6   P2    1  MOL  CG6    6     0.000    72.000;C=O
    7   P1    1  MOL  CG7    7     0.000    72.000;COC=O
    8  SN0    1  MOL  CG8    8     0.000    45.000;c1ccccc1
    9  SN0    1  MOL  CG9    9     0.000    45.000;c1ccccc1
   10  SC3    1  MOL CG10   10     0.000    45.000;CCC

[bonds]
    2  3    1     0.349    1250.0
    3  4    1     0.269    1250.0
    5  6    1     0.238    1250.0
    6 10    1     0.301    1250.0
    7 10    1     0.345    1250.0
    8 10    1     0.231    1250.0

#ifdef min
    1  8    1     0.277 5000000.0
    1  9    1     0.337 5000000.0
    2 10    1     0.210 5000000.0
    8  9    1     0.211 5000000.0

#else
[constraints]
    1  8    1     0.277
    1  9    1     0.337
    2 10    1     0.210
    8  9    1     0.211
#endif

[angles]
    1  8 10    2    82.213      25.0
    3  2 10    2    83.206      25.0
    2  3  4    2   128.335      25.0
    2 10  6    2   120.084      25.0
    2 10  7    2    88.008      25.0
    2 10  8    2   126.457      25.0
    5  6 10    2   111.135      25.0
    6 10  7    2   149.073      25.0
    6 10  8    2    87.375      25.0
    7 10  8    2    83.735      25.0
    9  8 10    2   168.625      25.0
