# Supplementary material for: Automated Coarse-Grained Mapping Algorithm for the Martini Force Field and Benchmarks for Membrane–Water Partitioning
Source: J Chem Theory Comput. 2021 Sep 2;17(9):5777–91. doi: 10.1021/acs.jctc.1c00322 (PMC8444346; doi:10.1021/acs.jctc.1c00322)
Supplement: Supplementary file 3 — ct1c00322_si_003.zip [file ct1c00322_si_003.zip › CG-itps/neutral/warfarin.itp]

[moleculetype]
MOL    2

[atoms]
    1  SP1    1  MOL  CG1    1     0.000    45.000;O=C:O
    2  SN0    1  MOL  CG2    2     0.000    45.000;c1ccc(O)cc1
    3   Na    1  MOL  CG3    3     0.000    72.000;CCC(C)=O
    4  SN0    1  MOL  CG4    4     0.000    45.000;c1ccccc1
    5  SN0    1  MOL  CG5    5     0.000    45.000;c1ccccc1
    6  SN0    1  MOL  CG6    6     0.000    45.000;c1ccccc1
    7  SN0    1  MOL  CG7    7     0.000    45.000;c1ccccc1
    8  SN0    1  MOL  CG8    8     0.000    45.000;c1ccccc1
    9  SN0    1  MOL  CG9    9     0.000     0.000;c1ccccc1

[bonds]
    2  3    1     0.359    1250.0
    3  4    1     0.383    1250.0

#ifdef min
    1  2    1     0.305 5000000.0
    1  7    1     0.409 5000000.0
    1  8    1     0.470 5000000.0
    2  8    1     0.349 5000000.0
    4  5    1     0.211 5000000.0
    4  6    1     0.210 5000000.0
    5  6    1     0.210 5000000.0
    7  8    1     0.210 5000000.0

#else
[constraints]
    1  2    1     0.305
    1  7    1     0.409
    1  8    1     0.470
    2  8    1     0.349
    4  5    1     0.211
    4  6    1     0.210
    5  6    1     0.210
    7  8    1     0.210
#endif

[angles]
    1  2  3    2    60.304      25.0
    3  2  8    2   133.332      25.0
    2  3  4    2    51.957      25.0
    3  4  5    2   157.352      25.0
    3  4  6    2   106.447      25.0

[dihedrals]
    2  8  1  7    2   179.755     500.0

[virtual_sitesn]
    9  3    1  0.261    2  0.221    7  0.280    8  0.238

[exclusions]
9 1 2 3 4 5 6 7 8
