# Supplementary material for: Automated Coarse-Grained Mapping Algorithm for the Martini Force Field and Benchmarks for Membrane–Water Partitioning
Source: J Chem Theory Comput. 2021 Sep 2;17(9):5777–91. doi: 10.1021/acs.jctc.1c00322 (PMC8444346; doi:10.1021/acs.jctc.1c00322)
Supplement: Supplementary file 3 — ct1c00322_si_003.zip [file ct1c00322_si_003.zip › CG-itps/neutral/clonidine.itp]

[moleculetype]
mol    2

[atoms]
    1   SC4    1  MOL  CG1    1     0.000    72.000;c1ccc(Cl)cc1
    2   SN0    1  MOL  CG2    2     0.000    72.000;c1cc(N)c(Cl)cc1
    3   SN0    1  MOL  CG3    3     0.000    72.000;c1ccccc1
    4   SP1    1  MOL  CG4    4     0.000    72.000;CNC
    5   SP2    1  MOL  CG5    5     0.000    72.000;CN

[bonds]
    2  4    1     0.364    1250.0

#ifdef min
    1  2    1     0.374 5000000.0
    1  3    1     0.337 5000000.0
    2  3    1     0.283 5000000.0
    4  5    1     0.166 5000000.0

#else
[constraints]
    1  2    1     0.374
    1  3    1     0.337
    2  3    1     0.283
    4  5    1     0.166
#endif

[angles]
    1  2  4    2    75.633      25.0
    3  2  4    2   124.192      25.0
    2  4  5    2    88.751      25.0
