# Supplementary material for: Automated Coarse-Grained Mapping Algorithm for the Martini Force Field and Benchmarks for Membrane–Water Partitioning
Source: J Chem Theory Comput. 2021 Sep 2;17(9):5777–91. doi: 10.1021/acs.jctc.1c00322 (PMC8444346; doi:10.1021/acs.jctc.1c00322)
Supplement: Supplementary file 3 — ct1c00322_si_003.zip [file ct1c00322_si_003.zip › CG-itps/neutral/methyl-4-chloro-2-nitrobenzoate.itp]

[moleculetype]
mol    2

[atoms]
    1  SC4    1  MOL  CG1    1     0.000    45.000;c1ccc(Cl)cc1
    2   P1    1  MOL  CG2    2     0.000    72.000;O=[N+][O-]
    3   P1    1  MOL  CG3    3     0.000    72.000;COC=O
    4  SN0    1  MOL  CG4    4     0.000    45.000;c1ccccc1
    5  SN0    1  MOL  CG5    5     0.000    45.000;c1ccccc1

[bonds]
    2  5    1     0.230    1250.0
    3  4    1     0.271    1250.0

#ifdef min
    1  4    1     0.338 5000000.0
    1  5    1     0.273 5000000.0
    4  5    1     0.211 5000000.0

#else
[constraints]
    1  4    1     0.338
    1  5    1     0.273
    4  5    1     0.211
#endif

[angles]
    1  4  3    2   165.410      25.0
    1  5  2    2   163.976      25.0
    2  5  4    2   107.588      25.0
    3  4  5    2   111.901      25.0
