# Supplementary material for: Automated Coarse-Grained Mapping Algorithm for the Martini Force Field and Benchmarks for Membrane–Water Partitioning
Source: J Chem Theory Comput. 2021 Sep 2;17(9):5777–91. doi: 10.1021/acs.jctc.1c00322 (PMC8444346; doi:10.1021/acs.jctc.1c00322)
Supplement: Supplementary file 3 — ct1c00322_si_003.zip [file ct1c00322_si_003.zip › CG-itps/neutral/2,2',3,3',4,5,5',6-octachlorobiphenyl.itp]

[moleculetype]
mol    2

[atoms]
    1  SC4    1  MOL  CG1    1     0.000    45.000;c1ccc(Cl)cc1
    2  SC4    1  MOL  CG2    2     0.000    45.000;c1ccc(Cl)cc1
    3  SC1    1  MOL  CG3    3     0.000    45.000;c1cc(Cl)c(Cl)cc1
    4  SC1    1  MOL  CG4    4     0.000    45.000;c1cc(Cl)c(Cl)cc1
    5  SC4    1  MOL  CG5    5     0.000    45.000;c1ccc(Cl)cc1
    6  SC4    1  MOL  CG6    6     0.000    45.000;c1ccc(Cl)cc1

[bonds]
    5  6    1     0.311    1250.0

#ifdef min
    1  2    1     0.400 5000000.0
    1  5    1     0.276 5000000.0
    2  5    1     0.462 5000000.0
    3  4    1     0.409 5000000.0
    3  6    1     0.349 5000000.0
    4  6    1     0.446 5000000.0

#else
[constraints]
    1  2    1     0.400
    1  5    1     0.276
    2  5    1     0.462
    3  4    1     0.409
    3  6    1     0.349
    4  6    1     0.446
#endif

[angles]
    1  5  6    2   119.600      25.0
    2  5  6    2    73.388      25.0
    3  6  5    2   112.204      25.0
    4  6  5    2    65.140      25.0
