# Supplementary material for: Automated Coarse-Grained Mapping Algorithm for the Martini Force Field and Benchmarks for Membrane–Water Partitioning
Source: J Chem Theory Comput. 2021 Sep 2;17(9):5777–91. doi: 10.1021/acs.jctc.1c00322 (PMC8444346; doi:10.1021/acs.jctc.1c00322)
Supplement: Supplementary file 3 — ct1c00322_si_003.zip [file ct1c00322_si_003.zip › CG-itps/neutral/nadolol.itp]

[moleculetype]
mol    2

[atoms]
    1  SP1    1  MOL  CG1    1     0.000    45.000;CCO
    2  SP1    1  MOL  CG2    2     0.000    45.000;CCO
    3   C5    1  MOL  CG3    3     0.000    72.000;CNC(C)(C)C
    4   P3    1  MOL  CG4    4     0.000    72.000;OCCO
    5  SN0    1  MOL  CG5    5     0.000    45.000;c1ccccc1
    6  SN0    1  MOL  CG6    6     0.000    45.000;c1ccccc1
    7  SN0    1  MOL  CG7    7     0.000     0.000;c1ccccc1

[bonds]
    3  4    1     0.412    1250.0
    4  5    1     0.282    1250.0

#ifdef min
    1  2    1     0.231 5000000.0
    1  6    1     0.424 5000000.0
    2  5    1     0.426 5000000.0
    2  6    1     0.473 5000000.0
    5  6    1     0.210 5000000.0

#else
[constraints]
    1  2    1     0.231
    1  6    1     0.424
    2  5    1     0.426
    2  6    1     0.473
    5  6    1     0.210
#endif

[angles]
    2  5  4    2    94.109      25.0
    3  4  5    2   128.884      25.0
    4  5  6    2   160.247      25.0

[dihedrals]
    5  6  2  1    2   179.733     500.0

[virtual_sitesn]
    7  3    1  0.218    2  0.222    5  0.283    6  0.278

[exclusions]
7 1 2 3 4 5 6
