# Supplementary material for: Automated Coarse-Grained Mapping Algorithm for the Martini Force Field and Benchmarks for Membrane–Water Partitioning
Source: J Chem Theory Comput. 2021 Sep 2;17(9):5777–91. doi: 10.1021/acs.jctc.1c00322 (PMC8444346; doi:10.1021/acs.jctc.1c00322)
Supplement: Supplementary file 3 — ct1c00322_si_003.zip [file ct1c00322_si_003.zip › CG-itps/neutral/dibutylphthalate.itp]

[moleculetype]
mol    2

[atoms]
    1   P1    1  MOL  CG1    1     0.000    72.000;O=CO
    2   P1    1  MOL  CG2    2     0.000    72.000;O=CO
    3   C1    1  MOL  CG3    3     0.000    72.000;CCCC
    4   C1    1  MOL  CG4    4     0.000    72.000;CCCC
    5  SN0    1  MOL  CG5    5     0.000    45.000;c1ccccc1
    6  SN0    1  MOL  CG6    6     0.000    45.000;c1ccccc1
    7  SN0    1  MOL  CG7    7     0.000    45.000;c1ccccc1

[bonds]
    1  3    1     0.341    1250.0
    1  5    1     0.243    1250.0
    2  4    1     0.341    1250.0
    2  5    1     0.243    1250.0

#ifdef min
    5  6    1     0.211 5000000.0
    5  7    1     0.211 5000000.0
    6  7    1     0.209 5000000.0

#else
[constraints]
    5  6    1     0.211
    5  7    1     0.211
    6  7    1     0.209
#endif

[angles]
    3  1  5    2   139.979      25.0
    1  5  2    2    95.804      25.0
    1  5  6    2   102.644      25.0
    1  5  7    2   161.571      25.0
    4  2  5    2   140.451      25.0
    2  5  6    2   161.509      25.0
    2  5  7    2   102.537      25.0
