# Supplementary material for: Automated Coarse-Grained Mapping Algorithm for the Martini Force Field and Benchmarks for Membrane–Water Partitioning
Source: J Chem Theory Comput. 2021 Sep 2;17(9):5777–91. doi: 10.1021/acs.jctc.1c00322 (PMC8444346; doi:10.1021/acs.jctc.1c00322)
Supplement: Supplementary file 3 — ct1c00322_si_003.zip [file ct1c00322_si_003.zip › CG-itps/neutral/4-methyl-2,6-dinitrophenol.itp]

[moleculetype]
mol    2

[atoms]
    1   SC5    1  MOL  CG1    1     0.000    72.000;c1ccc(C)cc1
    2   SN0    1  MOL  CG2    2     0.000    72.000;c1ccc(O)cc1
    3   P1    1  MOL  CG3    3     0.000    72.000;O=[N+][O-]
    4   P1    1  MOL  CG4    4     0.000    72.000;O=[N+][O-]
    5   SN0    1  MOL  CG5    5     0.000    72.000;c1ccccc1

[bonds]
    2  4    1     0.255    1250.0
    3  5    1     0.232    1250.0

#ifdef min
    1  2    1     0.343 5000000.0
    1  5    1     0.233 5000000.0
    2  5    1     0.236 5000000.0

#else
[constraints]
    1  2    1     0.343
    1  5    1     0.233
    2  5    1     0.236
#endif

[angles]
    1  2  4    2    85.445      25.0
    1  5  3    2   176.402      25.0
    4  2  5    2   127.916      25.0
    2  5  3    2    88.865      25.0
