# Supplementary material for: Automated Coarse-Grained Mapping Algorithm for the Martini Force Field and Benchmarks for Membrane–Water Partitioning
Source: J Chem Theory Comput. 2021 Sep 2;17(9):5777–91. doi: 10.1021/acs.jctc.1c00322 (PMC8444346; doi:10.1021/acs.jctc.1c00322)
Supplement: Supplementary file 3 — ct1c00322_si_003.zip [file ct1c00322_si_003.zip › CG-itps/neutral/dimethyl-2-amino-p-phthalate.itp]

[moleculetype]
mol    2

[atoms]
    1  SP1    1  MOL  CG1    1     0.000    45.000;c1ccc(N)cc1
    2   P1    1  MOL  CG2    2     0.000    72.000;COC=O
    3   P1    1  MOL  CG3    3     0.000    72.000;COC=O
    4  SN0    1  MOL  CG4    4     0.000    45.000;c1ccccc1
    5  SN0    1  MOL  CG5    5     0.000    45.000;c1ccccc1

[bonds]
    2  4    1     0.275    1250.0
    3  5    1     0.273    1250.0

#ifdef min
    1  4    1     0.277 5000000.0
    1  5    1     0.235 5000000.0
    4  5    1     0.211 5000000.0

#else
[constraints]
    1  4    1     0.277
    1  5    1     0.235
    4  5    1     0.211
#endif

[angles]
    1  4  2    2   112.540      25.0
    1  5  3    2    93.744      25.0
    2  4  5    2   168.186      25.0
    3  5  4    2   169.566      25.0
