# Supplementary material for: Automated Coarse-Grained Mapping Algorithm for the Martini Force Field and Benchmarks for Membrane–Water Partitioning
Source: J Chem Theory Comput. 2021 Sep 2;17(9):5777–91. doi: 10.1021/acs.jctc.1c00322 (PMC8444346; doi:10.1021/acs.jctc.1c00322)
Supplement: Supplementary file 3 — ct1c00322_si_003.zip [file ct1c00322_si_003.zip › CG-itps/neutral/2,4,5-trichlorobiphenyl.itp]

[moleculetype]
mol    2

[atoms]
    1  SC4    1  MOL  CG1    1     0.000    45.000;c1ccc(Cl)cc1
    2  SC4    1  MOL  CG2    2     0.000    45.000;c1ccc(Cl)cc1
    3  SC4    1  MOL  CG3    3     0.000    45.000;c1ccc(Cl)cc1
    4  SN0    1  MOL  CG4    4     0.000    45.000;c1ccccc1
    5  SN0    1  MOL  CG5    5     0.000    45.000;c1ccccc1
    6  SN0    1  MOL  CG6    6     0.000    45.000;c1ccccc1

[bonds]
    3  4    1     0.282    1250.0

#ifdef min
    1  2    1     0.277 5000000.0
    1  3    1     0.399 5000000.0
    2  3    1     0.462 5000000.0
    4  5    1     0.210 5000000.0
    4  6    1     0.210 5000000.0
    5  6    1     0.210 5000000.0

#else
[constraints]
    1  2    1     0.277
    1  3    1     0.399
    2  3    1     0.462
    4  5    1     0.210
    4  6    1     0.210
    5  6    1     0.210
#endif

[angles]
    1  3  4    2   109.746      25.0
    2  3  4    2    73.800      25.0
    3  4  5    2   135.516      25.0
    3  4  6    2   100.217      25.0
