# Supplementary material for: Automated Coarse-Grained Mapping Algorithm for the Martini Force Field and Benchmarks for Membrane–Water Partitioning
Source: J Chem Theory Comput. 2021 Sep 2;17(9):5777–91. doi: 10.1021/acs.jctc.1c00322 (PMC8444346; doi:10.1021/acs.jctc.1c00322)
Supplement: Supplementary file 3 — ct1c00322_si_003.zip [file ct1c00322_si_003.zip › CG-itps/neutral/2-allylphenol.itp]

[moleculetype]
mol    2

[atoms]
    1  SN0    1  MOL  CG1    1     0.000    45.000;c1ccc(O)cc1
    2   C4    1  MOL  CG2    2     0.000    72.000;C=CC
    3  SN0    1  MOL  CG3    3     0.000    45.000;c1ccccc1
    4  SN0    1  MOL  CG4    4     0.000    45.000;c1ccccc1

[bonds]
    1  2    1     0.285    1250.0

#ifdef min
    1  3    1     0.281 5000000.0
    1  4    1     0.235 5000000.0
    3  4    1     0.210 5000000.0

#else
[constraints]
    1  3    1     0.281
    1  4    1     0.235
    3  4    1     0.210
#endif

[angles]
    2  1  3    2    80.611      25.0
    2  1  4    2   122.334      25.0
