# Supplementary material for: Automated Coarse-Grained Mapping Algorithm for the Martini Force Field and Benchmarks for Membrane–Water Partitioning
Source: J Chem Theory Comput. 2021 Sep 2;17(9):5777–91. doi: 10.1021/acs.jctc.1c00322 (PMC8444346; doi:10.1021/acs.jctc.1c00322)
Supplement: Supplementary file 3 — ct1c00322_si_003.zip [file ct1c00322_si_003.zip › CG-itps/neutral/n-methyldodecylamine.itp]

[moleculetype]
mol    2

[atoms]
    1   P2    1  MOL  CG1    1     0.000    72.000;CN
    2   C1    1  MOL  CG2    2     0.000    72.000;CCCC
    3   C1    1  MOL  CG3    3     0.000    72.000;CCCC
    4   C1    1  MOL  CG4    4     0.000    72.000;CCCC

[bonds]
    1  3    1     0.319    1250.0
    2  4    1     0.431    1250.0
    3  4    1     0.430    1250.0

[angles]
    1  3  4    2   144.590      25.0
    2  4  3    2   146.051      25.0
