# Supplementary material for: Automated Coarse-Grained Mapping Algorithm for the Martini Force Field and Benchmarks for Membrane–Water Partitioning
Source: J Chem Theory Comput. 2021 Sep 2;17(9):5777–91. doi: 10.1021/acs.jctc.1c00322 (PMC8444346; doi:10.1021/acs.jctc.1c00322)
Supplement: Supplementary file 3 — ct1c00322_si_003.zip [file ct1c00322_si_003.zip › CG-itps/neutral/glycerol.itp]

[moleculetype]
mol    2

[atoms]
    1   P2    1  MOL  CG1    1     0.000    72.000;CC(O)CO
    2   P1    1  MOL  CG2    2     0.000    72.000;CCO

[bonds]
    1  2    1     0.165    1250.0
