# Supplementary material for: Automated Coarse-Grained Mapping Algorithm for the Martini Force Field and Benchmarks for Membrane–Water Partitioning
Source: J Chem Theory Comput. 2021 Sep 2;17(9):5777–91. doi: 10.1021/acs.jctc.1c00322 (PMC8444346; doi:10.1021/acs.jctc.1c00322)
Supplement: Supplementary file 3 — ct1c00322_si_003.zip [file ct1c00322_si_003.zip › CG-itps/neutral/diethyladipate.itp]

[moleculetype]
mol    2

[atoms]
    1   C5    1  MOL  CG1    1     0.000    72.000;CC
    2   P1    1  MOL  CG2    2     0.000    72.000;CCO
    3   P1    1  MOL  CG3    3     0.000    72.000;CCO
    4   P1    1  MOL  CG4    4     0.000    72.000;CC=O
    5   P1    1  MOL  CG5    5     0.000    72.000;CC=O

[bonds]
    1  4    1     0.287    1250.0
    1  5    1     0.286    1250.0
    2  4    1     0.263    1250.0
    3  5    1     0.263    1250.0

[angles]
    4  1  5    2   142.551      25.0
    1  4  2    2   115.821      25.0
    1  5  3    2   114.646      25.0
