# Supplementary material for: Automated Coarse-Grained Mapping Algorithm for the Martini Force Field and Benchmarks for Membrane–Water Partitioning
Source: J Chem Theory Comput. 2021 Sep 2;17(9):5777–91. doi: 10.1021/acs.jctc.1c00322 (PMC8444346; doi:10.1021/acs.jctc.1c00322)
Supplement: Supplementary file 3 — ct1c00322_si_003.zip [file ct1c00322_si_003.zip › CG-itps/neutral/nnn-trihexylamine.itp]

[moleculetype]
mol    2

[atoms]
    1   C5    1  MOL  CG1    1     0.000    72.000;CC
    2   C3    1  MOL  CG2    2     0.000    72.000;CCC
    3   C5    1  MOL  CG3    3     0.000    72.000;CC
    4   C3    1  MOL  CG4    4     0.000    72.000;CCC
    5   C5    1  MOL  CG5    5     0.000    72.000;CC
    6   C3    1  MOL  CG6    6     0.000    72.000;CCC
    7   P1    1  MOL  CG7    7     0.000    72.000;CN(C)C

[bonds]
    1  2    1     0.292    1250.0
    1  7    1     0.304    1250.0
    3  4    1     0.291    1250.0
    3  7    1     0.303    1250.0
    5  6    1     0.288    1250.0
    5  7    1     0.305    1250.0

[angles]
    2  1  7    2   142.674      25.0
    1  7  3    2   115.887      25.0
    1  7  5    2   117.590      25.0
    4  3  7    2   145.648      25.0
    3  7  5    2   116.630      25.0
    6  5  7    2   146.566      25.0
