# Supplementary material for: Automated Coarse-Grained Mapping Algorithm for the Martini Force Field and Benchmarks for Membrane–Water Partitioning
Source: J Chem Theory Comput. 2021 Sep 2;17(9):5777–91. doi: 10.1021/acs.jctc.1c00322 (PMC8444346; doi:10.1021/acs.jctc.1c00322)
Supplement: Supplementary file 3 — ct1c00322_si_003.zip [file ct1c00322_si_003.zip › CG-itps/charged/c8so3_nosmarts.itp]

[moleculetype]
mol    2

[atoms]
    1   C1    1  MOL  CG1    1     0.000    72.000;CCCC
    2   C1    1  MOL  CG2    2     0.000    72.000;CCCC
    3   Qa    1  MOL  CG3    3    -1.000    72.000;O=S(=O)[O-]

[bonds]
    1  2    1     0.441    1250.0
    2  3    1     0.342    1250.0

[angles]
    1  2  3    2   141.048      25.0
