# Supplementary material for: Automated Coarse-Grained Mapping Algorithm for the Martini Force Field and Benchmarks for Membrane–Water Partitioning
Source: J Chem Theory Comput. 2021 Sep 2;17(9):5777–91. doi: 10.1021/acs.jctc.1c00322 (PMC8444346; doi:10.1021/acs.jctc.1c00322)
Supplement: Supplementary file 3 — ct1c00322_si_003.zip [file ct1c00322_si_003.zip › CG-itps/charged/c13so4_smarts.itp]

[moleculetype]
mol    2

[atoms]
    1   C5    1  MOL  CG1    1     0.000    72.000;CC
    2   C3    1  MOL  CG2    2     0.000    72.000;CCC
    3   C1    1  MOL  CG3    3     0.000    72.000;CCCC
    4   C1    1  MOL  CG4    4     0.000    72.000;CCCC
    5   Qa    1  MOL  CG5    5    -1.000    72.000;O=S(=O)([O-])O

[bonds]
    1  2    1     0.287    1250.0
    1  5    1     0.311    1250.0
    2  4    1     0.389    1250.0
    3  4    1     0.423    1250.0

[angles]
    2  1  5    2   136.706      25.0
    1  2  4    2   144.223      25.0
    2  4  3    2   148.959      25.0
