# Supplementary material for: Automated Coarse-Grained Mapping Algorithm for the Martini Force Field and Benchmarks for Membrane–Water Partitioning
Source: J Chem Theory Comput. 2021 Sep 2;17(9):5777–91. doi: 10.1021/acs.jctc.1c00322 (PMC8444346; doi:10.1021/acs.jctc.1c00322)
Supplement: Supplementary file 4 — ct1c00322_si_004.xlsx [file ct1c00322_si_004.xlsx]

## Sheet: M2 neutral
Name	SMILES	K_OW (Exp)	K_OW (ALOGPS)	K_OW (Sim)	K_MW (Exp)	K_MW (Sim)	K_MW (Chol)	K_MW reference	Lipid
1,2,3,5-tetrachlorobenzene	c(cc(c(c1Cl)Cl)Cl)(c1)Cl	4.56		5.55	4.29	4.54	2.9	93	DMPC
1,2,3-trichlorobenzene	c(c(c(cc1)Cl)Cl)(c1)Cl	4.05		4.48	3.87	3.39	2.39	93	DMPC
1,2,4,5-tetrachlorobenzene	c(c(cc(c1Cl)Cl)Cl)(c1)Cl	4.64		5.57	4.27	4.46	3.11	93	DMPC
1,2-dichlorobenzene	c(c(ccc1)Cl)(c1)Cl	3.43		3.45	3.64	2.69	1.62	84	DMPC
1,3,5-tribromobenzene	c(cc(cc1Br)Br)(c1)Br	4.51		5.01	5.21	3.02	1.58	84	DMPC
1,4-dibromobenzene	c(ccc(c1)Br)(c1)Br	3.79		3.96	4.3	2.2	1.13	84	DMPC
1-hexanol	OCCCCCC	2.03		2.02	1.93	1.6	1.45	86	DMPC
2,2',3,3',4,4'-hexachlorobiphenyl	Clc1ccc(c(Cl)c1Cl)c2ccc(Cl)c(Cl)c2Cl	7.31		8.12	6.09	6.76	4.98	88	DMPC
2,2',3,3',4,5,5',6-octachlorobiphenyl	c1(Cl)c(Cl)c(Cl)c(Cl)c(Cl)c1c2c(Cl)c(Cl)cc(Cl)c2		8.05	9.83	6.18	8.48	6.66	88	DMPC
2,2',3,3',6,6'-hexachlorobiphenyl	Clc1ccc(Cl)c(c1Cl)c2c(Cl)ccc(Cl)c2Cl	7.12		8.3	5.9	6.27	4.96	88	DMPC
2,2',3,3'-tetrachlorobiphenyl	Clc1cccc(c1Cl)c2cccc(Cl)c2Cl	6.18		6.49	5.4	4.98	3.85	88	DMPC
2,2',3,4,4',5,5'-heptachlorobiphenyl	Clc1c(c(cc(c1Cl)c2cc(c(cc2Cl)Cl)Cl)Cl)Cl		7.69	8.98	6.33	7.23	5.68	88	DMPC
2,2',4,4',6,6'-hexabromobiphenyl	Brc2c(c(cc(c2)Br)Br)c1c(cc(cc1Br)Br)Br	6.39		8.81	5.96	6.24	4.58	84	DMPC
2,2',4,4',6,6'-hexachlorobiphenyl	Clc1cc(Cl)c(c(Cl)c1)c2c(Cl)cc(Cl)cc2Cl	7.55		8.68	5.98	6.39	4.83	88	DMPC
2,2',4,5'-tetrachlorobiphenyl	Clc1ccc(c(Cl)c1)c2cc(Cl)ccc2Cl	6.22		6.88	5.55	4.3	2.75	88	DMPC
2,2',5,5'-tetrabromobiphenyl	Brc2c(c(ccc2)Br)c1c(cccc1Br)Br	6.5		6.88	6.05	4.42	2.98	84	DMPC
2,2',5,5'-tetrachlorobiphenyl	c1c(Cl)ccc(Cl)c1c2c(Cl)ccc(Cl)c2		6.24	6.9	5.88	4.48	2.97	84	DMPC
2,3,4,5,6-pentachlorobiphenyl	Clc1c(Cl)c(Cl)c(Cl)c(Cl)c1c2ccccc2		6.79	7.14	5.9	6.3	4.82	88	DMPC
2,3,4,5-tetrachlorobiphenyl	Clc2cc(c1ccccc1)c(Cl)c(Cl)c2Cl		6.14	6.57	5.44	5.49	3.85	88	DMPC
2,3,4,6-tetrachlorophenol	Oc1c(Cl)c(Cl)c(Cl)cc1Cl	4.45		5.03	3.46	4.29	3.49	3	POPC
2,4,5-trichloroaniline	Nc(c(cc(c1Cl)Cl)Cl)c1	3.45		3.93	4.16	2.3	0.95	90	DMPC
2,4,5-trichlorobiphenyl	Clc1cc(Cl)c(cc1Cl)c2ccccc2	5.81		6.05	5.51	3.9	2.61	84	DMPC
2,4,6-tribromobiphenyl	Brc2c(c(cc(c2)Br)Br)c1ccccc1	6.03		6.03	6	3.72	2.34	84	DMPC
2,4,6-trichlorobiphenyl	Clc1cc(Cl)c(c(Cl)c1)c2ccccc2	5.47		6	4.71	3.84	2.49	88	DMPC
2-allylphenol	Oc(c(ccc1)CC=C)c1		2.4	3.27	3.06	1.94	1.44	90	DMPC
2-butoxyethanol	O(CCCC)CCO	0.83		0.97	0.6	1.44	0.88	90	DMPC
2-nitrotoluene	N(=O)(=O)c(c(ccc1)C)c1	2.3		1.64	2.41	1.55	1.05	90	DMPC
3-nitroaniline	N(=O)(=O)c(cccc1N)c1	1.37		0.3	2.17	0.91	0.61	90	DMPC
3-pentanol	OC(CC)CC	1.21		0.37	1	1.56	1.71	90	DMPC
4,4'-dichlorobiphenyl	Clc1ccc(cc1)c2ccc(Cl)cc2	5.23		5.28	4.78	3.01	1.93	88	DMPC
4,4'-dibromobiphenyl	c(ccc(c(ccc(c1)Br)c1)c2)(c2)Br	5.72		5.37	6.01	2.92	1.9	84	DMPC
4-bromophenol	Oc(ccc(c1)Br)c1	2.59		2.92	2.39	1.35	0.58	82	DMPC
4-chloro-3-methylphenol	Oc(ccc(c1C)Cl)c1	3.1		3.31	3.34	2.13	1.05	90	DMPC
4-chlorophenol	Oc(ccc(c1)Cl)c1	2.39		2.91	2.34	1.43	0.83	82	DMPC
4-ethylphenol	Oc(ccc(c1)CC)c1	2.58		2.73	2.75	1.74	1.38	82	DMPC
4-fluorophenol	Fc(ccc(O)c1)c1	1.77		2.28	2.07	1.32	0.64	82	DMPC
4-iodophenol	Oc(ccc(c1)I)c1	2.91		2.93	2.57	1.4	0.41	82	DMPC
4-methyl-2,6-dinitrophenol	Cc1cc([N+]([O-])=O)c(O)c([N+]([O-])=O)c1		2.07	1.19	2.35	1.93	1.61	3	POPC
4-methylphenol	Oc(ccc(c1)C)c1	1.94		2.26	2.4	1.26	0.6	82	DMPC
4-n-butylphenol	Oc(ccc(c1)CCCC)c1	3.65		3.94	3.03	2.92	2.45	82	DMPC
4-n-pentylphenol	Oc(ccc(c1)CCCCC)c1	4.06		4.48	4.31	3.5	2.61	90	DMPC
4-n-propylphenol	Oc(ccc(c1)CCC)c1	3.2		3.64	2.83	2.01	1.52	82	DMPC
4-phenylbutylamine	c1ccccc1CCCCN	2.4		2.16	2.41	1.81	1.37	87	DMPC
5-phenylvalericacid	OC(=O)CCCCc1ccccc1	2.94		3.29	2.94	2.5	1.82	87	DMPC
amlodipine	CCOC(=O)C1=C(COCCN)NC(C)=C(C1C1=CC=CC=C1Cl)C(=O)OC	3		0.41	3.75	2.59	1.81	87	DMPC
aniline	Nc(cccc1)c1	0.9		0.77	1.63	0.71	0.32	90	DMPC
benzylalcohol	OCc(cccc1)c1	1.1		0.18	1.14	0.86	0.74	81	DMPC
butyramide	O=C(N)CCC	-0.21		0.4	-0.2	0.65	0.5	81	DMPC
chlorobenzene	c(cccc1)(c1)Cl	2.84		2.84	3	1.55	0.65	84	DMPC
clonidine	Clc1c(NC2=NCCN2)c(Cl)ccc1	1.59		1.66	1.71	2.08	1.43	7	POPC
cyclohexanol	OC(CCCC1)C1	1.23		1.6	0.95	1.73	1.04	81	DMPC
decachlorobiphenyl	Clc1c(Cl)c(Cl)c(c(Cl)c1Cl)c2c(Cl)c(Cl)c(Cl)c(Cl)c2Cl	8.27		11	5.39	10.72	9.39	84	DMPC
dibutylphthalate	O=C(OCCCC)c(c(ccc1)C(=O)OCCCC)c1	4.5		5.03	3.78	4.91	4.23	91	DMPC
dibutylsuccinate	O=C(OCCCC)CCC(=O)OCCCC		3.08	4.46	2.4	4.4	4.72	91	DMPC
diethyladipate	O=C(OCC)CCCCC(=O)OCC		2.07	-0.85	1.66	1.36	1.73	91	DMPC
diethylmalonate	O=C(OCC)CC(=O)OCC	0.96		-1.75	0.5	0.9	0.97	91	DMPC
dihexylamine	CCCCCCNCCCCCC		4.9	5.4	2.78	4.43	5.37	94	POPC
dimethyl-2-amino-p-phthalate	O=C(OC)c(ccc(c1N)C(=O)OC)c1	2.28		-0.1	2.53	1.1	0.83	91	DMPC
dodecylamine	CCCCCCCCCCCCN		5.27	5.21	5.58	5.07	5.58	95	POPC
erythritol	OCC(O)C(O)CO	-2.29		-3.04	-1.24	0.27	0.19	81	DMPC
ethyleneglycol	OCCO	-1.36		-1.53	-0.79	-0.46	-0.08	81	DMPC
glycerol	OCC(O)CO	-1.76		-1.42	-1.04	0.55	0.55	81	DMPC
hexabromobenzene	c(c(c(c(c1Br)Br)Br)Br)(c1Br)Br	6.07		6.94	5.64	7.3	5.94	84	DMPC
hexachlorobenzene	c(c(c(c(c1Cl)Cl)Cl)Cl)(c1Cl)Cl	5.73		6.91	5.43	6.93	6.3	84	DMPC
hexylamine	CCCCCCN	2.06		2.01	1.32	1.8	1.8	94	POPC
methanol	OC	-0.77		-1.55	-0.53	-0.07	-0.23	81	DMPC
methyl-4-chloro-2-nitrobenzoate	COC(=O)c1ccc(Cl)cc1N(=O)=O	2.35		1.82	2.33	1.23	1.18	91	DMPC
N,N-dimethyl-1-dodecanamine	CCCCCCCCCCCCN(C)C		5.96	6.48	5.3	6.28	6.81	95	POPC
N,N-dimethylaniline	N(c(cccc1)c1)(C)C	2.31		1.25	2.45	1.82	0.77	90	DMPC
nadolol	OC(CNC(C)(C)C)COc1cccc2c1C[C@H](O)[C@H](O)C2	0.81		0.64	0.95	1.47	1	83	DMPC
n-hexane	C(CCCC)C	3.9		3.2	3.88	2.88	3.36	85	DMPC
nicotine	CN1CCCC1C2=CC=CN=C2	1.17		0.85	0.96	1.96	1.42	7	POPC
nitrobenzene	N(=O)(=O)c(cccc1)c1	1.85		1.26	2.01	1.19	0.8	90	DMPC
N-methyldodecylamine	CCCCCCCCCCCCNC		5.41	6.19	4.81	6.33	6.41	94	POPC
N,N,N-trihexylamine	CCCCCCN(CCCCCC)CCCCCC		7.6	7.86	4.67	6.19	8.02	94	POPC
octachloronaphthalene	c(c(c(c(c1Cl)Cl)Cl)c(c(c2Cl)Cl)Cl)(c1Cl)c2Cl	8.5		9	5.5	8.87	7	84	DMPC
octylamine	CCCCCCCCN	2.9		2.96	2.3	3.25	3.42	94	POPC
pentachlorobenzene	c(c(c(c(c1Cl)Cl)Cl)Cl)(c1)Cl	5.17		6.19	5.06	5.7	4.28	93	DMPC
pfba	O=C(O)C(F)(F)C(F)(F)C(F)(F)F		2.57	2.72	1	1.52	1.78	8	POPC
pfoa	O=C(O)C(F)(F)C(F)(F)C(F)(C(F)(F)C(F)(F)C(F)(F)C(F)(F)F)F		4.29	4.57	3.51	3.77	4.71	8	POPC
propylacetate	O=C(OCCC)C	1.24		0.28	1.01	0.09	0.18	91	DMPC
p-xylene	c(ccc(c1)C)(c1)C	3.15		2.7	2.98	1.97	1.17	90	DMPC
quinoline	n(c(c(ccc1)cc2)c1)c2	2.03		1.52	1.67	1.49	0.93	90	DMPC
tert-butanol	OC(C)(C)C	0.35		0.73	0.16	0.28	-0.26	81	DMPC
tetrachlorocatechol	Oc1c(O)c(Cl)c(Cl)c(Cl)c1Cl	4.29		3.88	2.63	3.84	3	92	POPC
urea	O=C(N)N	-2.11		-1.65	-0.59	-0.76	-0.35	81	DMPC
warfarin	CC(CC(C1=C(c2c(OC1=O)cccc2)O)c3ccccc3)=O	2.7		3.87	1.4	2.95	2.23	89	POPC

## Sheet: M2 surfactants
Name	SMILES	K_MW (Exp)	K_MW (auto)	K_MW (defined fragments)
C8SO4		2.58	2.65269	2.85399
C10SO4		3.79	3.98323	3.47599
C12SO4		4.61	5.09429	4.90885
C13SO4		5.21	5.46034	5.24848
C8SO3		1.74	1.74336	2.86211
C10SO3		3.01	3.21353	2.73541
C12SO3		3.99	3.82879	4.8994
C13SO3		4.46	4.6639	5.34389
C14SO3		4.95	5.17611	5.11701

## Sheet: Amino acids
Molecule	K_OW (Exp)	K_OW (Auto)	K_OW (M2)
Alanine	-2.85	-1.65854	-1.65854
Arginine	-4.2	-2.9007	-2.36585
Asparagine	-3.82	-2.26307	-2.723
Aspartic acid	-3.89	-2.19861	-2.80662
Cysteine	-2.49	-1.67944	-0.37108
Glutamic acid	-3.69	-2.00174	-1.70035
Glutamine	-3.64	-3.03659	-2.9878
Glycine	-3.21	-1.65854	-1.58711
Histidine	-3.32	-1.78049	-0.641115
Isoleucine	-1.72	0.393728	0.780488
Leucine	-1.52	0.735192	0.808362
Lysine	-3.05	-0.881533	0.0592334
Methionine	-1.87	-0.560976	-0.296167
Phenylalanine	-1.38	0.0243902	1.5453
Proline	-2.54	0.585366	0.489547
Serine	-3.07	-1.65157	-1.89199
Threonine	-2.94	-1.64634	-1.84843
Tryptophan	-1.06	0.574913	2.28746
Tyrosine	-2.26	0.0888502	1.26829
Valine	-2.26	-1.65854	0.655052
